# Supplementary material for: The role of lncRNA SNHG15 in UV-induced DNA damage repair
Source: PLoS One. 2025 Oct 9;20(10):e0334414. doi: 10.1371/journal.pone.0334414 (PMC12510568; doi:10.1371/journal.pone.0334414)
Supplement: S1 Table — (XLSX) [file pone.0334414.s006.xlsx]

## Sheet: Oligonucleotides
Oligos for RACE
SNHG15-GSP1	GATTACGCCAAGCTTCACCCAAACCTAGGGCCAGAGGTCTGT
SNHG15-GSP2	GATTACGCCAAGCTTCGTGTTGCCTGACCATTCCTGAGCCCAG
Oligos for SNHG15 knock down
shRNA-1	GAGAGAAGATACCTTCAGTGG
shRNA-2	AAGCCTTGGCACCTTAATTGA
Oligos for qPCR
SNHG15-qPCR-for	CGTGTTGCCTGACCATTCCT
SNHG15-qPCR-rev	AACTGGCAGCTAACACGGTC
